# Supplementary material for: Intensity Matters for Musculoskeletal Health: A Cross-Sectional Study on Movement Behaviors of Older Adults from High-Income Scottish and Low-Income South African Communities
Source: Int J Environ Res Public Health. 2021 Apr 19;18(8):4310. doi: 10.3390/ijerph18084310 (PMC8072994; doi:10.3390/ijerph18084310)
Supplement: Supplementary file 1 [file ijerph-18-04310-s001.zip]

Archive with 1 entries (1 files):
- ijerph-1195322-supplementary.pdf
